# Supplementary material for: Reproductive strategy and gamete development of an invasive fanworm, Sabella spallanzanii (Polychaeta: Sabellidae), a field study in Gulf St Vincent, South Australia
Source: PLoS One. 2018 Jul 3;13(7):e0200027. doi: 10.1371/journal.pone.0200027 (PMC6029788; doi:10.1371/journal.pone.0200027)
Supplement: S1 Table — (XLSX) [file pone.0200027.s001.xlsx]

## Sheet: Sheet1
S1 Table. Results of post-hoc Tukey’s pairwise tests between adjacent months from GLMs of the effects of month on gamete abundance at Wirrina Cove (Table 1).
		contrast	estimate	SE	p.value
Female	total	April - March	3.20454	8.23758	1
		April - May	7.125	8.07248	0.9993
		August - July	-9.12937	7.72368	0.9904
		August - September	0.461539	7.26161	1
		December - January	10.25	11.4162	0.9992
		December - November	-3.92857	11.0393	1
		February - January	17.65	9.73578	0.8113
		February - March	-14.6455	8.23758	0.8304
		July - June	-6	8.03906	0.9999
		June - May	-2.53409	7.86979	1
		November - October	-9.32143	10.489	0.9992
		October - September	13.25	9.19945	0.9556
	developing	April - March	-15.0727	4.40673	0.0308
		April - May	2.49167	4.31841	1
		August - July	-6.92308	4.13181	0.8796
		August - September	-7.42308	3.88463	0.7527
		December - January	-2.78333	6.10715	1
		December - November	-3.12857	5.90554	1
		February - January	5.71667	5.2082	0.9948
		February - March	-8.47273	4.40673	0.7452
		July - June	1.59091	4.30053	1
		June - May	7.70076	4.20998	0.8021
		November - October	-0.154762	5.61113	1
		October - September	-5.91667	4.92128	0.9889
	early mature	April - March	-0.445454	3.98119	1
		April - May	3.6	3.9014	0.9989
		August - July	-1.61888	3.73283	1
		August - September	0.725275	3.50951	1
		December - January	2.96667	5.51742	1
		December - November	-2.48571	5.33527	1
		February - January	6.46667	4.70527	0.9685
		February - March	-7.24545	3.98119	0.8074
		July - June	-5.22727	3.88525	0.9731
		June - May	-1.77636e-15	3.80344	1
		November - October	-5.88095	5.06929	0.9918
		October - September	9.23809	4.44606	0.6388
	late mature	April - March	18.7227	4.4272	0.0014
		April - May	1.03333	4.33847	1
		August - July	-0.587413	4.15101	1
		August - September	7.15934	3.90267	0.7991
		December - January	10.0667	6.13552	0.8941
		December - November	1.68571	5.93298	1
		February - January	5.46667	5.23239	0.9967
		February - March	1.07273	4.4272	1
		July - June	-2.36364	4.32051	1
		November - October	-3.28571	5.63719	1
		October - September	9.92857	4.94415	0.688
Male	total	April - March	1066.6	1409.65	0.9998
		April - May	597.8	1409.65	1
		August - July	1062.21	1459.12	0.9999
		August - September	3301	1646.11	0.69
		December - January	-470.467	1409.65	1
		December - November	-348.133	1700.1	1
		February - January	21.0833	1257.24	1
		February - March	-492.65	1327.14	1
		July - June	-2882.05	1295.15	0.531
		June - May	2600.13	1409.65	0.7932
		November - October	-497.667	1646.11	1
		October - September	1913.5	1502.69	0.9824
	developing	April - March	442.367	1233.11	1
		April - May	143.167	1233.11	1
		August - July	623.357	1276.39	1
		August - September	1447.75	1439.96	0.9976
		December - January	-119.6	1233.11	1
		December - November	62.0667	1487.18	1
		February - January	-70.875	1099.79	1
		February - March	-273.675	1160.93	1
		July - June	-2915.52	1132.95	0.2948
		June - May	2652.67	1233.11	0.5855
		November - October	-214.333	1439.96	1
		October - September	617.917	1314.5	1
	mature	April - March	624.233	380.038	0.8934
		April - May	454.633	380.038	0.9894
		August - July	438.857	393.376	0.9941
		August - September	1853.25	443.788	0.0018
		December - January	-350.867	380.038	0.9989
		December - November	-410.2	458.343	0.9992
		February - January	91.9583	338.949	1
		February - March	-218.975	357.794	1
		July - June	33.4762	349.171	1
		June - March	117.067	380.038	1
		June - May	-52.5333	380.038	1
		November - October	-283.333	443.788	1
		October - September	1295.58	405.122	0.0618
