# Supplementary material for: Reproductive strategy and gamete development of an invasive fanworm, Sabella spallanzanii (Polychaeta: Sabellidae), a field study in Gulf St Vincent, South Australia
Source: PLoS One. 2018 Jul 3;13(7):e0200027. doi: 10.1371/journal.pone.0200027 (PMC6029788; doi:10.1371/journal.pone.0200027)
Supplement: S2 Table — (XLSX) [file pone.0200027.s002.xlsx]

## Sheet: Sheet1
S2 Table. Summary of GLMs of the effects of Sex and Month on gamete abundance. * indicates an interaction between factors
Model	Test	Df	Deviance	P-value
M1	Sex	1	674.536	< 0.001
	Month	11	33.2418	< 0.001
M2	Sex	1	272.068	< 0.001
	Sex*Month	11	226.033	0.0019573
