# Supplementary material for: Reproductive strategy and gamete development of an invasive fanworm, Sabella spallanzanii (Polychaeta: Sabellidae), a field study in Gulf St Vincent, South Australia
Source: PLoS One. 2018 Jul 3;13(7):e0200027. doi: 10.1371/journal.pone.0200027 (PMC6029788; doi:10.1371/journal.pone.0200027)
Supplement: S1 Dataset — (CSV) [file pone.0200027.s003.csv]

site	sex	month_c	month	worm_no	tot_gamete	late_gamete	mat_gamete	dev_gamete	prop_mat	prop_dev
WI	F	July	1	101	11	4	7	0	1	0
WI	F	July	1	104	47	2	0	45	0.042553191	0.957446809
WI	F	July	1	106	40	26	7	7	0.825	0.175
WI	F	July	1	107	37	7	0	30	0.189189189	0.810810811
WI	F	July	1	108	32	0	18	14	0.5625	0.4375
WI	F	July	1	109	43	33	10	0	1	0
WI	F	July	1	110	30	14	8	8	0.733333333	0.266666667
WI	F	July	1	113	12	0	0	12	0	1
WI	F	July	1	114	22	11	9	2	0.909090909	0.090909091
WI	F	July	1	115	5	0	0	5	0	1
WI	F	July	1	119	74	22	21	31	0.581081081	0.418918919
WI	F	August	2	201	48	36	2	10	0.791666667	0.208333333
WI	F	August	2	203	10	5	5	0	1	0
WI	F	August	2	204	24	6	5	13	0.458333333	0.541666667
WI	F	August	2	205	13	2	0	11	0.153846154	0.846153846
WI	F	August	2	206	39	5	23	11	0.717948718	0.282051282
WI	F	August	2	207	24	20	4	0	1	0
WI	F	August	2	208	9	0	0	9	0	1
WI	F	August	2	210	40.5	18	4.5	18	0.555555556	0.444444444
WI	F	August	2	212	22	17	4	1	0.954545455	0.045454545
WI	F	August	2	214	22	16	6	0	1	0
WI	F	August	2	215	11	6	0	5	0.545454545	0.454545455
WI	F	August	2	216	11	1	6	4	0.636363636	0.363636364
WI	F	August	2	218	25	1	14	10	0.6	0.4
WI	F	September	3	301	3	0	0	3	0	1
WI	F	September	3	302	33	3	6	24	0.272727273	0.727272727
WI	F	September	3	303	7	0	0	7	0	1
WI	F	September	3	306	43	0	0	43	0	1
WI	F	September	3	307	20	0	9	11	0.45	0.55
WI	F	September	3	309	21	4	8	9	0.571428571	0.428571429
WI	F	September	3	310	8	0	0	8	0	1
WI	F	September	3	311	46	19	19	8	0.826086957	0.173913043
WI	F	September	3	312	32	3	18	11	0.65625	0.34375
WI	F	September	3	314	18	11	6	1	0.944444444	0.055555556
WI	F	September	3	316	9	0	0	9	0	1
WI	F	September	3	317	4	0	0	4	0	1
WI	F	September	3	319	16	0	2	14	0.125	0.875
WI	F	September	3	320	55	3	1	51	0.072727273	0.927272727
WI	F	October	4	401	16	1	7	8	0.5	0.5
WI	F	October	4	402	73	6	43	24	0.671232877	0.328767123
WI	F	October	4	405	22.5	8	12	2.5	0.888888889	0.111111111
WI	F	October	4	408	6	0	0	6	0	1
WI	F	October	4	409	43	24	10	9	0.790697674	0.209302326
WI	F	October	4	414	54	39	13	2	0.962962963	0.037037037
WI	F	November	5	501	51	15	20	16	0.68627451	0.31372549
WI	F	November	5	503	41	17	9	15	0.634146341	0.365853659
WI	F	November	5	507	29	1	7	21	0.275862069	0.724137931
WI	F	November	5	509	10	7	3	0	1	0
WI	F	November	5	514	1.5	0	0	1.5	0	1
WI	F	November	5	516	20.5	9	10	1.5	0.926829268	0.073170732
WI	F	November	5	520	32	19	9	4	0.875	0.125
WI	F	December	6	605	13	3	4	6	0.538461538	0.461538462
WI	F	December	6	606	1.5	0	0	1.5	0	1
WI	F	December	6	607	13	0	1	12	0.076923077	0.923076923
WI	F	December	6	614	31	8	19	4	0.870967742	0.129032258
WI	F	December	6	616	54	46	5	3	0.944444444	0.055555556
WI	F	January	7	701	5	0	0	5	0	1
WI	F	January	7	702	12	0	0	12	0	1
WI	F	January	7	706	4	0	0	4	0	1
WI	F	January	7	713	1.5	0	0	1.5	0	1
WI	F	January	7	714	33	8	16	9	0.727272727	0.272727273
WI	F	January	7	716	18	0	1	17	0.055555556	0.944444444
WI	F	February	8	802	16	0	0	16	0	1
WI	F	February	8	803	57	0	14	43	0.245614035	0.754385965
WI	F	February	8	806	32	23	8	1	0.96875	0.03125
WI	F	February	8	808	7	0	0	7	0	1
WI	F	February	8	811	7	0	0	7	0	1
WI	F	February	8	813	7	0	0	7	0	1
WI	F	February	8	815	21	1	9	11	0.476190476	0.523809524
WI	F	February	8	818	61	1	27	33	0.459016393	0.540983607
WI	F	February	8	819	42	19	15	8	0.80952381	0.19047619
WI	F	February	8	820	49	24	20	5	0.897959184	0.102040816
WI	F	March	9	901	23	0	6	17	0.260869565	0.739130435
WI	F	March	9	902	86	3	42	41	0.523255814	0.476744186
WI	F	March	9	903	35	0	10	25	0.285714286	0.714285714
WI	F	March	9	904	22	0	4	18	0.181818182	0.818181818
WI	F	March	9	910	42	8	20	14	0.666666667	0.333333333
WI	F	March	9	912	17	0	0	17	0	1
WI	F	March	9	913	45	0	24	21	0.533333333	0.466666667
WI	F	March	9	914	60	15	28	17	0.716666667	0.283333333
WI	F	March	9	917	44	14	14	16	0.636363636	0.363636364
WI	F	March	9	918	51	0	11	40	0.215686275	0.784313725
WI	F	March	9	920	65	23	23	19	0.707692308	0.292307692
WI	F	April	10	1001	49	30	13	6	0.87755102	0.12244898
WI	F	April	10	1003	52	34	10	8	0.846153846	0.153846154
WI	F	April	10	1008	48	17	17	14	0.708333333	0.291666667
WI	F	April	10	1009	45	22.5	22.5	0	1	0
WI	F	April	10	1011	34	15	18	1	0.970588235	0.029411765
WI	F	April	10	1012	35	22	11	2	0.942857143	0.057142857
WI	F	April	10	1016	36	22	11	3	0.916666667	0.083333333
WI	F	April	10	1017	53	25	14	14	0.735849057	0.264150943
WI	F	April	10	1019	58	30	22	6	0.896551724	0.103448276
WI	F	April	10	1020	67.5	27	22.5	18	0.733333333	0.266666667
WI	F	May	11	1101	52	35	14	3	0.942307692	0.057692308
WI	F	May	11	1102	27	24	3	0	1	0
WI	F	May	11	1103	0	0	0	0	0	0
WI	F	May	11	1109	32	30	2	0	1	0
WI	F	May	11	1110	65	24	27	14	0.784615385	0.215384615
WI	F	May	11	1113	40	23	13	4	0.9	0.1
WI	F	May	11	1114	62	35	25	2	0.967741935	0.032258065
WI	F	May	11	1115	21	11	1	9	0.571428571	0.428571429
WI	F	May	11	1117	53	25	14	14	0.735849057	0.264150943
WI	F	May	11	1118	58	30	22	6	0.896551724	0.103448276
WI	F	May	11	1119	25.5	9	15	1.5	0.941176471	0.058823529
WI	F	May	11	1120	52	35	14	3	0.942307692	0.057692308
WI	F	June	12	1202	8	0	0	8	0	1
WI	F	June	12	1203	20	1	2	17	0.15	0.85
WI	F	June	12	1204	73	13	35	25	0.657534247	0.342465753
WI	F	June	12	1205	46	31	2	13	0.717391304	0.282608696
WI	F	June	12	1206	15	11	1	3	0.8	0.2
WI	F	June	12	1211	76	25	34	17	0.776315789	0.223684211
WI	F	June	12	1213	54	17	15	22	0.592592593	0.407407407
WI	F	June	12	1214	11	8	2	1	0.909090909	0.090909091
WI	F	June	12	1216	52	25	24	3	0.942307692	0.057692308
WI	F	June	12	1217	13	2	9	2	0.846153846	0.153846154
WI	F	June	12	1219	51	12	13.5	25.5	0.5	0.5
WI	M	July	1	102	3739		2218	1521	0.59320674	0.40679326
WI	M	July	1	105	2376		1757	619	0.739478114	0.260521886
WI	M	July	1	103	3598		2307	1291	0.64118955	0.35881045
WI	M	July	1	112	2918		1925	993	0.659698424	0.340301576
WI	M	July	1	117	1736		939	797	0.540898618	0.459101382
WI	M	July	1	118	653		433	220	0.663093415	0.336906585
WI	M	July	1	120	3357		2434	923	0.72505213	0.27494787
WI	M	August	2	202	3530		2243	1287	0.635410765	0.364589235
WI	M	August	2	209	4020		1939	2081	0.482338308	0.517661692
WI	M	August	2	213	5062		3026	2036	0.597787436	0.402212564
WI	M	August	2	220	2138		1412	726	0.660430309	0.339569691
WI	M	September	3	304	1440		1186	254	0.823611111	0.176388889
WI	M	September	3	313	12		12	0	1	0
WI	M	September	3	315	30		9	21	0.3	0.7
WI	M	September	3	318	64		0	64	0	1
WI	M	October	4	404	4107		2590	1517	0.630630631	0.369369369
WI	M	October	4	406	1601		1143	458	0.713928795	0.286071205
WI	M	October	4	412	1489		1070	419	0.718603089	0.281396911
WI	M	October	4	416	2539		1639	900	0.645529736	0.354470264
WI	M	October	4	418	2146		1648	498	0.767940354	0.232059646
WI	M	October	4	420	1918		1494	424	0.778936392	0.221063608
WI	M	November	5	508	2540		1889	651	0.743700787	0.256299213
WI	M	November	5	511	1884		1372	512	0.728237792	0.271762208
WI	M	November	5	515	983		681	302	0.692777213	0.307222787
WI	M	December	6	602	1728		884	844	0.511574074	0.488425926
WI	M	December	6	604	1191		904	287	0.759026029	0.240973971
WI	M	December	6	611	1334		897	437	0.672413793	0.327586207
WI	M	December	6	615	2316		1311	1005	0.566062176	0.433937824
WI	M	December	6	620	702		523	179	0.745014245	0.254985755
WI	M	January	7	703	1037		665	372	0.641272903	0.358727097
WI	M	January	7	708	3488		1892	1596	0.542431193	0.457568807
WI	M	January	7	710	1137		914	223	0.803869833	0.196130167
WI	M	January	7	711	2110		1476	634	0.699526066	0.300473934
WI	M	January	7	715	1762		1114	648	0.632236095	0.367763905
WI	M	January	7	720	2014		1467	547	0.728401192	0.271598808
WI	M	February	8	801	1998		1498	500	0.74974975	0.25025025
WI	M	February	8	804	1091		605	486	0.554537122	0.445462878
WI	M	February	8	805	2331		1896	435	0.813384813	0.186615187
WI	M	February	8	807	1717		1036	681	0.603377985	0.396622015
WI	M	February	8	810	981		543	438	0.55351682	0.44648318
WI	M	February	8	814	2216		1529	687	0.689981949	0.310018051
WI	M	February	8	816	2585		2022	563	0.782205029	0.217794971
WI	M	February	8	817	2647		1644	1003	0.621080468	0.378919532
WI	M	March	9	905	3471		2546	925	0.733506194	0.266493806
WI	M	March	9	907	2010		1247	763	0.62039801	0.37960199
WI	M	March	9	908	1563		1092	471	0.69865643	0.30134357
WI	M	March	9	909	2071		1071	1000	0.517141478	0.482858522
WI	M	March	9	915	3077		1872	1205	0.60838479	0.39161521
WI	M	April	10	1002	2441		1384	1057	0.566980746	0.433019254
WI	M	April	10	1005	4260		2907	1353	0.682394366	0.317605634
WI	M	April	10	1010	3614		2708	906	0.749308246	0.250691754
WI	M	April	10	1014	3214		1800	1414	0.560049782	0.439950218
WI	M	April	10	1015	3961		2407	1554	0.60767483	0.39232517
WI	M	April	10	1018	3540		1933	1607	0.546045198	0.453954802
WI	M	May	11	1106	3050		1740	1310	0.570491803	0.429508197
WI	M	May	11	1107	2739		1847	892	0.674333698	0.325666302
WI	M	May	11	1108	2810		1368	1442	0.48683274	0.51316726
WI	M	May	11	1112	4127		2555	1572	0.619093773	0.380906227
WI	M	May	11	1116	1810		1166	644	0.644198895	0.355801105
WI	M	June	12	1201	1638		517	1121	0.315628816	0.684371184
WI	M	June	12	1208	2778		1649	1129	0.593592513	0.406407487
WI	M	June	12	1209	19773		2654	17119	0.134223436	0.865776564
WI	M	June	12	1215	4508		2748	1760	0.609582964	0.390417036
WI	M	June	12	1218	3440		2003	1437	0.582267442	0.417732558
WI	M	June	12	1220	907		525	382	0.578831312	0.421168688
NH	F	July	1	101D	12	2	0	10	0.166666667	0.833333333
NH	F	July	1	103B	5	0	0	5	0	1
NH	F	July	1	106A	37	34	3	0	1	0
NH	F	July	1	108A	21	4	2	15	0.285714286	0.714285714
NH	F	July	1	111B	10	3	2	5	0.5	0.5
NH	F	July	1	113A	10	4	3	3	0.7	0.3
NH	F	July	1	118C	0	0	0	0	0	0
NH	F	October	4	406C	42	0	11	31	0.261904762	0.738095238
NH	F	November	5	504B	2	0	0	2	0	1
NH	F	November	5	505C	27	0	7	20	0.259259259	0.740740741
NH	F	November	5	506B	1	0	0	1	0	1
NH	F	November	5	512A	30	0	13	17	0.433333333	0.566666667
NH	F	December	6	607D	24	0	14	10	0.583333333	0.416666667
NH	F	December	6	612C	19	0	6	13	0.315789474	0.684210526
NH	F	December	6	613C	19	0	6	13	0.315789474	0.684210526
NH	F	December	6	614C	5	0	3	2	0.6	0.4
NH	F	December	6	616C	4	0	0	4	0	1
NH	F	December	6	617D	12	0	2	10	0.166666667	0.833333333
NH	F	December	6	618C	0	0	0	0	0	0
NH	F	January	7	701D	17	0	7	10	0.411764706	0.588235294
NH	F	January	7	705A	5	0	0	5	0	1
NH	F	January	7	706D	35	2	22	11	0.685714286	0.314285714
NH	F	January	7	707D	6	0	1	5	0.166666667	0.833333333
NH	F	January	7	710A	30	1	17	12	0.6	0.4
NH	F	January	7	715A	1	0	0	1	0	1
NH	F	January	7	717A	18	0	1	17	0.055555556	0.944444444
NH	F	January	7	718C	3	0	1	2	0.333333333	0.666666667
NH	F	February	8	801C	48	0	23	25	0.479166667	0.520833333
NH	F	February	8	802A	34	1	14	19	0.441176471	0.558823529
NH	F	February	8	803B	7	0	5	2	0.714285714	0.285714286
NH	F	February	8	805B	2	0	0	2	0	1
NH	F	February	8	807A	11	0	4	7	0.363636364	0.636363636
NH	F	February	8	809C	19	2	5	12	0.368421053	0.631578947
NH	F	February	8	815B	6	0	0	6	0	1
NH	F	February	8	817C	3	0	0	3	0	1
NH	F	March	9	902D	33	10	18	5	0.848484848	0.151515152
NH	F	March	9	904B	7	0	0	7	0	1
NH	F	March	9	905A	3	0	0	3	0	1
NH	F	March	9	907B	23	3	15	5	0.782608696	0.217391304
NH	F	March	9	910C	17	0	13	4	0.764705882	0.235294118
NH	F	March	9	911D	23	1	13	9	0.608695652	0.391304348
NH	F	March	9	912B	26	2	17	7	0.730769231	0.269230769
NH	F	March	9	914C	29	0	18	11	0.620689655	0.379310345
NH	F	March	9	917C	41	15	19	7	0.829268293	0.170731707
NH	F	March	9	918C	9	0	3	6	0.333333333	0.666666667
NH	F	April	10	1004C	25	16	9	0	1	0
NH	F	April	10	1006B	53	25	17	11	0.79245283	0.20754717
NH	F	April	10	1010A	49	18	11	20	0.591836735	0.408163265
NH	F	April	10	1012B	46	25	13	8	0.826086957	0.173913043
NH	F	April	10	1015D	33	23	5	5	0.848484848	0.151515152
NH	F	April	10	1017A	40	23	16	1	0.975	0.025
NH	F	April	10	1020D	23	12	7	4	0.826086957	0.173913043
NH	F	May	11	1102D	69	17	26	26	0.623188406	0.376811594
NH	F	May	11	1105A	6	0	0	6	0	1
NH	F	May	11	1107B	61	12	19	30	0.508196721	0.491803279
NH	F	May	11	1115D	36	28	6	2	0.944444444	0.055555556
NH	F	May	11	1119C	59	5	16	38	0.355932203	0.644067797
NH	F	June	12	1201D	34	0	0	34	0	1
NH	M	July	1	102	1944		952	992	0.489711934	0.510288066
NH	M	July	1	105	2523		1456	1067	0.577090765	0.422909235
NH	M	July	1	107	1713		1060	653	0.618797431	0.381202569
NH	M	July	1	109	1807		1351	456	0.747648035	0.252351965
NH	M	July	1	110	105		89	16	0.847619048	0.152380952
NH	M	July	1	119	3689		2360	1329	0.639739767	0.360260233
NH	M	August	2	204	837		785	52	0.937873357	0.062126643
NH	M	August	2	205	778		480	298	0.616966581	0.383033419
NH	M	August	2	206	2916		1582	1334	0.542524005	0.457475995
NH	M	August	2	211	2882		1634	1248	0.566967384	0.433032616
NH	M	August	2	220	786		456	330	0.580152672	0.419847328
NH	M	September	3	302	1807		641	1166	0.354731599	0.645268401
NH	M	September	3	309	1488		716	772	0.481182796	0.518817204
NH	M	September	3	314	1296		564	732	0.435185185	0.564814815
NH	M	September	3	316	1926		1313	613	0.68172378	0.31827622
NH	M	September	3	317	2005		858	1147	0.427930175	0.572069825
NH	M	October	4	414	1294		358	936	0.276661515	0.723338485
NH	M	October	4	417	2401		1399	1002	0.582673886	0.417326114
NH	M	December	6	601	368		112	256	0.304347826	0.695652174
NH	M	December	6	603	1191		952	239	0.799328296	0.200671704
NH	M	December	6	609	588		255	333	0.433673469	0.566326531
NH	M	December	6	610	599		209	390	0.348914858	0.651085142
NH	M	December	6	611	1010		728	282	0.720792079	0.279207921
NH	M	December	6	619	376		173	203	0.460106383	0.539893617
NH	M	January	7	703	488		343	145	0.702868852	0.297131148
NH	M	January	7	709	1464		961	503	0.656420765	0.343579235
NH	M	January	7	713	680		200	480	0.294117647	0.705882353
NH	M	January	7	719	1059		766	293	0.72332389	0.27667611
NH	M	January	7	720	1032		522	510	0.505813953	0.494186047
NH	M	February	8	804	1674		1301	373	0.777180406	0.222819594
NH	M	February	8	806	1391		997	394	0.716750539	0.283249461
NH	M	February	8	808	741		264	477	0.356275304	0.643724696
NH	M	February	8	810	818		476	342	0.58190709	0.41809291
NH	M	February	8	811	871		356	515	0.408725603	0.591274397
NH	M	February	8	812	2099		1553	546	0.739876131	0.260123869
NH	M	February	8	814	1536		1122	414	0.73046875	0.26953125
NH	M	February	8	820	1487		1182	305	0.794889038	0.205110962
NH	M	March	9	901	523		293	230	0.560229446	0.439770554
NH	M	March	9	906	768		413	355	0.537760417	0.462239583
NH	M	March	9	908	673		421	252	0.625557207	0.374442793
NH	M	March	9	913	494		119	375	0.240890688	0.759109312
NH	M	March	9	915	917		574	343	0.625954198	0.374045802
NH	M	March	9	916	1093		722	371	0.660567246	0.339432754
NH	M	March	9	919	544		296	248	0.544117647	0.455882353
NH	M	March	9	920	784		480	304	0.612244898	0.387755102
NH	M	April	10	1005	1607		1296	311	0.806471686	0.193528314
NH	M	April	10	1008	1696		1466	230	0.864386792	0.135613208
NH	M	April	10	1013	874		724	150	0.828375286	0.171624714
NH	M	April	10	1014	1127		777	350	0.689440994	0.310559006
NH	M	April	10	1018	1321		1047	274	0.792581378	0.207418622
NH	M	May	11	1106	808		451	357	0.558168317	0.441831683
NH	M	May	11	1108	516		304	212	0.589147287	0.410852713
NH	M	May	11	1110	2928		1877	1051	0.641051913	0.358948087
NH	M	May	11	1111	1358		992	366	0.730486009	0.269513991
NH	M	May	11	1114	956		625	331	0.65376569	0.34623431
NH	M	May	11	1117	1738		1246	492	0.716915995	0.283084005
NH	M	June	12	1205	465		391	74	0.840860215	0.159139785
NH	M	June	12	1208	979		754	225	0.770173647	0.229826353
NH	M	June	12	1211	874		444	430	0.508009153	0.491990847
NH	M	June	12	1220	1054		923	131	0.875711575	0.124288425
